# Supplementary material for: Improved Growth Media for Isolation and Identification of Fish Pathogenic Tenacibaculum spp
Source: Microorganisms. 2025 Jul 3;13(7):1567. doi: 10.3390/microorganisms13071567 (PMC12300813; doi:10.3390/microorganisms13071567)
Supplement: Supplementary file 1 [file microorganisms-13-01567-s001.zip]

Archive with 3 entries (3 files):
- Supplementary material_Figures S1-S3.pdf
- Supplementary material_Table S1.pdf
- Supplementary material_Table S2.pdf
